# Supplementary material for: A Machine Learning Approach to Screen for Otitis Media Using Digital Otoscope Images Labelled by an Expert Panel
Source: Diagnostics (Basel). 2022 May 25;12(6):1318. doi: 10.3390/diagnostics12061318 (PMC9222011; doi:10.3390/diagnostics12061318)
Supplement: Supplementary file 1 [file diagnostics-12-01318-s001.zip]

Archive with 1 entries (1 files):
- diagnostics-1701469-supplementary.pdf
